# Supplementary material for: Efficiency of Different Supplements in Alleviating Symptoms of ADHD with or Without the Use of Stimulants: A Systematic Review
Source: Nutrients. 2025 Apr 28;17(9):1482. doi: 10.3390/nu17091482 (PMC12073678; doi:10.3390/nu17091482)
Supplement: Supplementary file 1 [file nutrients-17-01482-s001.zip]

Archive with 2 entries (2 files):
- PRISMA-2020-checklist.pdf
- Synthesis-without-Meta-analysis-SWiM-Checklist.pdf
